# Supplementary material for: Visualization of Murine Vascular Remodeling and Blood Flow Dynamics by Ultra-High-Frequency Ultrasound Imaging
Source: Int J Mol Sci. 2022 Oct 31;23(21):13298. doi: 10.3390/ijms232113298 (PMC9655559; doi:10.3390/ijms232113298)
Supplement: Supplementary file 1 [file ijms-23-13298-s001.zip]

Archive with 1 entries (1 files):
- ijms-1927438-supplementary.pdf
